# Supplementary material for: Meta-Assessment of Metformin Absorption and Disposition Pharmacokinetics in Nine Species
Source: Pharmaceuticals (Basel). 2021 Jun 7;14(6):545. doi: 10.3390/ph14060545 (PMC8226464; doi:10.3390/ph14060545)
Supplement: Supplementary file 1 [file pharmaceuticals-14-00545-s001.zip]

Archive with 1 entries (1 files):
- Supplementary_material.pdf
